# Supplementary material for: Data on partial polyhydroxyalkanoate synthase genes (phaC) mined from Aaptos aaptos marine sponge-associated bacteria metagenome
Source: Data Brief. 2017 Nov 8;16:75–80. doi: 10.1016/j.dib.2017.11.011 (PMC5694960; doi:10.1016/j.dib.2017.11.011)
Supplement: Supplementary file 2 — Supplementary material [file mmc2.zip]

Archive with 1 entries (1 files):
- mmc2.nwk
