# Supplementary material for: Data on partial polyhydroxyalkanoate synthase genes (phaC) mined from Aaptos aaptos marine sponge-associated bacteria metagenome
Source: Data Brief. 2017 Nov 8;16:75–80. doi: 10.1016/j.dib.2017.11.011 (PMC5694960; doi:10.1016/j.dib.2017.11.011)
Supplement: Supplementary file 2 — Supplementary material [file mmc2.zip › mmc2.nwk]

((((('Pseudomonas sp. HJ-2 phaC (AY370931.1)':0.37541715,((((('Pseudomonas sp. N-128 phaC (JN651418.1)':0.11730470,'Pseudomonas sp. B-26 phaC (JN651420.1)':0.04101179)0.9377:0.04886270,'Pseudomonas sp. A-36 phaC (JN651419.1)':0.07051306)0.9200:0.05507296,'Uncultured bacterium clone 2 phaC (MF437016.1)':0.28451002)0.9977:0.28978817,('Chromobacterium sp. USM2 phaC (HM989943.1)':0.10457833,'Aquitalea sp. USM4 phaC (KR611571.1)':0.16389255)1.0000:0.26841288)0.4330:0.04816226,('Rhodobacter sphaeroides phaC (X97200.1)':0.39620199,('Uncultured bacterium clone 2B phaC (MF457754.1)':0.26130662,('Magnetospirillum gryphiswaldense phaC (DQ538515.1)':0.22187248,'Acinetobacter sp. RA3849 phaC (U04848.1)':0.50413226)0.4777:0.03783585)0.5913:0.08804005)0.3747:0.05630082)0.2677:0.07926430)0.0713:0.02950089,('Comamonas sp. EB172 phaC (JF773394.1)':0.18632892,'Alcaligenes sp. phaC (U78047.1)':0.12723385)0.6940:0.05636860)0.0333:0.01178282,('Aquabacterium sp. A7-Y phaC (KF061037.1)':0.12041527,('Burkholderia sp. RPE64 phaC (AB787504.1)':0.11099793,('Burkholderia sp. USM phaC (JN022533.1)':0.00135814,'Burkholderia cepacia JC-1 phaC (JN622109.1)':0.02089643)0.9973:0.06335653)0.9960:0.12337498)0.1257:0.01590164)0.0857:0.03946482,('Cupriavidus sp. USMAA2-4 phaC (HQ157196.1)':0.06972236,('Cupriavidus taiwanensis phaC (GQ922054.1)':0.04707660,('Cupriavidus necator phaC (AY836680.1)':0.00000000,'Cupriavidus necator A-04 phaC (FJ897463.1)':0.00000000)0.9890:0.04645460)0.8747:0.05056690)0.5733:0.01540586)0.5610:0.27755929,('Uncultured bacterium clone 1B phaC (MF457753.1)':1.13512125,('Haloferax mediterranei CGMCC:1.2087 phaC3 (HM116248.1)':0.22355402,('Halogranum amylolyticum TNN58 phaC (KP721802.1)':0.18710059,(('Haloferax mediterranei CGMCC:1.2087 phaC2 (HM116247.1)':0.45443838,'Haloferax mediterranei CGMCC:1.2087 phaC1 (HM116246.1)':0.26316512)0.2843:0.05469485,((('Synechococcus sp. MA19 phaC (AY030295.1)':0.20767305,'Chlorogloeopsis fritschii phaC (AF371369.1)':0.13095526)0.8667:0.09190068,'Gloeothece sp. PCC 6909 phaC (KR231684.1)':0.22442740)0.9957:0.37547088,((('Bacillus cereus DC2 phaC (HM122248.1)':0.00745704,'Bacillus cereus CFR06 phaC (AY907827.2)':0.00000000)0.9793:0.02733788,'Bacillus sp. CFR13 phaC (HM370560.1)':0.01760238)0.9977:0.14769006,('Bacillus megaterium BPK-3 phaC (GU190757.1)':0.00000000,('Bacillus megaterium phaC (AB525783.1)':0.00000000,('Bacillus megaterium MS5-M phaC (KU233683.1)':0.03371265,'Bacillus megaterium MS5 phaC (KT725597.1)':0.00000000)0.9287:0.02312492)0.7977:0.01312452)0.9963:0.13981946)1.0000:0.38103230)0.7083:0.13225913)0.2400:0.05628186)0.1897:0.00964915)0.6103:0.08827159)0.6700:0.21029137,'Azospirillum brasilense phaZ (AF474374.1)':0.83524595);
